# Supplementary material for: Using genetics, genomics, and transcriptomics to identify therapeutic targets in juvenile idiopathic arthritis
Source: HGG Adv. 2025 Mar 13;6(2):100424. doi: 10.1016/j.xhgg.2025.100424 (PMC11994403; doi:10.1016/j.xhgg.2025.100424)
Supplement: Table S1. All putative JIA gene targets from Open Targets Genetics [file mmc2.xlsx]

## Sheet: Sheet1
Supplemental Table 1. All Putative JIA Gene Targets from Open Targets Genetics
JIA-Associated SNP rsID	Putative Gene Target	Known Clinical-Stage Drugs
rs6679677	AP4B1	No
rs6679677	BCL2L15	No
rs6679677	DCLRE1B	No
rs6679677	HIPK1	No
rs6679677	MAGI3	No
rs6679677	OLFML3	No
rs6679677	PHTF1	No
rs6679677	PTPN22	No
rs6679677	RSBN1	No
rs6679677	SYT6	No
rs2481065	ADAR	No
rs2481065	AQP10	No
rs2481065	ATP8B2	No
rs2481065	C1orf43	No
rs2481065	CFAP141	No
rs2481065	CHRNB2	Yes
rs2481065	CHTOP	No
rs2481065	CKS1B	No
rs2481065	CLK2	No
rs2481065	CREB3L4	No
rs2481065	CRTC2	No
rs2481065	DENND4B	No
rs2481065	DPM3	No
rs2481065	EFNA3	No
rs2481065	FLAD1	No
rs2481065	GATAD2B	No
rs2481065	HAX1	No
rs2481065	HCN3	No
rs2481065	IL6R	Yes
rs2481065	JTB	No
rs2481065	KCNN3	No
rs2481065	MTX1	No
rs2481065	NUP210L	No
rs2481065	RAB13	No
rs2481065	RPS27	Yes
rs2481065	S100A13	No
rs2481065	S100A2	No
rs2481065	SHC1	No
rs2481065	SHE	No
rs2481065	SLC39A1	No
rs2481065	SLC50A1	No
rs2481065	TDRD10	No
rs2481065	THBS3	No
rs2481065	TPM3	No
rs2481065	UBAP2L	No
rs2481065	UBE2Q1	No
rs2481065	ZBTB7B	No
rs72632736	AJAP1	No
rs72632736	C1orf174	No
rs706778	ANKRD16	No
rs706778	ASB13	No
rs706778	FBH1	No
rs706778	GDI2	No
rs706778	IL15RA	Yes
rs706778	IL2RA	Yes
rs706778	PFKFB3	No
rs706778	PRKCQ	Yes
rs706778	RBM17	No
rs706778	TASOR2	No
rs4766578	ACAD10	No
rs4766578	ALDH2	Yes
rs4766578	ATXN2	No
rs4766578	BRAP	No
rs4766578	CCDC63	No
rs4766578	CUX2	No
rs4766578	ERP29	No
rs4766578	FAM216A	No
rs4766578	GIT2	No
rs4766578	GPN3	No
rs4766578	HECTD4	No
rs4766578	MAPKAPK5	Yes
rs4766578	MYL2	Yes
rs4766578	NAA25	No
rs4766578	PHETA1	No
rs4766578	PPTC7	No
rs4766578	SH2B3	No
rs4766578	TCTN1	No
rs4766578	TMEM116	No
rs4766578	TRAFD1	No
rs4766578	VPS29	No
rs12430303	AKAP11	No
rs12430303	DGKH	No
rs12430303	EPSTI1	No
rs12430303	FAM216B	No
rs12430303	TNFSF11	Yes
rs12430303	VWA8	No
rs1051533	ACTN1	No
rs1051533	DCAF5	No
rs1051533	EXD2	No
rs1051533	GALNT16	No
rs1051533	RAD51B	No
rs1051533	ZFP36L1	No
rs1051533	ZFYVE26	No
rs4616297	ALDOA	No
rs4616297	ARMC5	No
rs4616297	ATP2A1	Yes
rs4616297	ATXN2L	No
rs4616297	BCKDK	No
rs4616297	BCL7C	No
rs4616297	BOLA2B	No
rs4616297	C16orf54	No
rs4616297	CD2BP2	No
rs4616297	CDIPT	No
rs4616297	CFAP119	No
rs4616297	CORO1A	No
rs4616297	COX6A2	No
rs4616297	CTF1	No
rs4616297	DCTPP1	No
rs4616297	FBRS	No
rs4616297	FBXL19	No
rs4616297	FUS	No
rs4616297	GDPD3	No
rs4616297	HIRIP3	No
rs4616297	HSD3B7	No
rs4616297	INO80E	No
rs4616297	ITGAD	No
rs4616297	ITGAL	Yes
rs4616297	ITGAM	No
rs4616297	ITGAX	No
rs4616297	KAT8	No
rs4616297	MAPK3	Yes
rs4616297	MAZ	No
rs4616297	MYLPF	NA
rs4616297	NPIPB13	No
rs4616297	ORAI3	No
rs4616297	PHKG2	No
rs4616297	PPP4C	No
rs4616297	PRR14	No
rs4616297	PRSS36	No
rs4616297	PRSS53	No
rs4616297	PRSS8	No
rs4616297	PYCARD	No
rs4616297	PYDC1	No
rs4616297	RABEP2	No
rs4616297	RNF40	No
rs4616297	SEPHS2	No
rs4616297	SEPTIN1	No
rs4616297	SETD1A	No
rs4616297	SH2B1	No
rs4616297	SLX1A	No
rs4616297	SRCAP	No
rs4616297	STX1B	No
rs4616297	STX4	No
rs4616297	SULT1A3	No
rs4616297	TAOK2	No
rs4616297	TBC1D10B	No
rs4616297	TBX6	No
rs4616297	TLCD3B	No
rs4616297	TMEM265	No
rs4616297	TRIM72	No
rs4616297	TUFM	No
rs4616297	VKORC1	Yes
rs4616297	YPEL3	No
rs4616297	ZNF267	No
rs4616297	ZNF48	No
rs4616297	ZNF629	No
rs4616297	ZNF646	No
rs4616297	ZNF668	No
rs4616297	ZNF688	No
rs4616297	ZNF689	No
rs4616297	ZNF747	No
rs4616297	ZNF764	No
rs4616297	ZNF768	No
rs4616297	ZNF771	No
rs4616297	ZNF785	No
rs9960807	AFG3L2	No
rs9960807	CEP192	No
rs9960807	CEP76	No
rs9960807	FAM210A	No
rs9960807	LDLRAD4	No
rs9960807	PRELID3A	No
rs9960807	PSMG2	No
rs9960807	PTPN2	No
rs9960807	RNMT	No
rs9960807	SEH1L	No
rs9960807	SPIRE1	No
rs9960807	TUBB6	Yes
rs953387	CCNT2	No
rs953387	CXCR4	Yes
rs953387	DARS1	No
rs953387	HNMT	No
rs953387	LCT	No
rs953387	MCM6	No
rs953387	R3HDM1	No
rs953387	RAB3GAP1	No
rs953387	SPOPL	No
rs953387	UBXN4	No
rs953387	ZRANB3	No
rs6434390	ASNSD1	No
rs6434390	C2orf88	No
rs6434390	GLS	Yes
rs6434390	HIBCH	No
rs6434390	INPP1	No
rs6434390	MFSD6	No
rs6434390	MSTN	Yes
rs6434390	NAB1	No
rs6434390	NABP1	No
rs6434390	NEMP2	No
rs6434390	OSGEPL1	No
rs6434390	STAT1	No
rs11889341	GLS	Yes
rs11889341	HIBCH	No
rs11889341	INPP1	No
rs11889341	MFSD6	No
rs11889341	MYO1B	No
rs11889341	NAB1	No
rs11889341	NABP1	No
rs11889341	NEMP2	No
rs11889341	STAT1	No
rs11889341	STAT4	No
rs79815064	ALS2CL	No
rs79815064	CCDC12	No
rs79815064	CCR1	Yes
rs79815064	CCR2	Yes
rs79815064	CCR3	No
rs79815064	CCR5	Yes
rs79815064	CCR9	Yes
rs79815064	CCRL2	No
rs79815064	CXCR6	No
rs79815064	FAM240A	No
rs79815064	FYCO1	No
rs79815064	LIMD1	No
rs79815064	LRRC2	No
rs79815064	LTF	No
rs79815064	LZTFL1	No
rs79815064	MYL3	Yes
rs79815064	NBEAL2	No
rs79815064	PRSS50	No
rs79815064	PTH1R	Yes
rs79815064	RTP3	No
rs79815064	SACM1L	No
rs79815064	SCAP	No
rs79815064	SLC6A20	No
rs79815064	TDGF1	Yes
rs79815064	TMIE	No
rs79815064	XCR1	No
rs7647909	FOXP1	No
rs4869314	ARSK	No
rs4869314	CAST	No
rs4869314	CHD1	No
rs4869314	ELL2	No
rs4869314	ERAP1	Yes
rs4869314	ERAP2	Yes
rs4869314	GLRX	No
rs4869314	GPR150	No
rs4869314	LIX1	No
rs4869314	LNPEP	Yes
rs4869314	PCSK1	No
rs4869314	RFESD	No
rs4869314	RGMB	No
rs4869314	RHOBTB3	No
rs4869314	RIOK2	No
rs4869314	TTC37	NA
rs2614258	AHI1	No
rs2614258	ALDH8A1	No
rs2614258	BCLAF1	No
rs2614258	HBS1L	No
rs2614258	MAP7	No
rs2614258	MTFR2	No
rs2614258	MYB	No
rs2614258	PDE7B	Yes
rs2614258	TBPL1	No
List of genes that are associated with JIA, as determined by Open Targets Genetics. Listed are whether there are any clinical stage or approved drugs that target the gene.
